# Supplementary material for: Microstructural and Elemental Characterization of Calcium Silicate-Based Sealers
Source: Nanomaterials (Basel). 2025 May 18;15(10):756. doi: 10.3390/nano15100756 (PMC12114322; doi:10.3390/nano15100756)
Supplement: Supplementary file 1 [file nanomaterials-15-00756-s001.zip]

Archive with 1 entries (1 files):
- nanomaterials-3620612-supplementary.pdf
